# Supplementary material for: Engineering of anticancer human immunoglobulin A equipped with albumin for enhanced plasma half-life
Source: PNAS Nexus. 2025 Feb 11;4(2):pgaf042. doi: 10.1093/pnasnexus/pgaf042 (PMC11878800; doi:10.1093/pnasnexus/pgaf042)
Supplement: pgaf042_Supplementary_Data [file pgaf042_supplementary_data.zip]

Archive with 2 entries (2 files):
- PNASNEXUS_supplementary.pdf
- Source data.xlsx
