# Supplementary material for: Engineering of anticancer human immunoglobulin A equipped with albumin for enhanced plasma half-life
Source: PNAS Nexus. 2025 Feb 11;4(2):pgaf042. doi: 10.1093/pnasnexus/pgaf042 (PMC11878800; doi:10.1093/pnasnexus/pgaf042)
Supplement: pgaf042_Supplementary_Data [file pgaf042_supplementary_data.zip › Source data.xlsx]

## Sheet: Fig. 1c
nM	IgA1		IgA1-LC(HSA-WT)2		IgA1-HC(HSA-WT)2
7	4.384	4.226	3.9	4.352	4.325	4.142
2.33333	4.363	4.129	3.842	4.361	3.903	3.855
0.777778	4.379	4.062	3.49	3.777	2.902	2.873
0.259259	3.69	3.621	1.995	2.099	1.568	1.546
0.08642	2.362	2.274	1.075	1.12	0.826	0.763
0.028807	1.247	1.206	0.539	0.594	0.424	0.435
0.009602	0.506	0.533	0.261	0.266	0.17	0.194
0.003201	0.25	0.268	0.146	0.158	0.109	0.117

## Sheet: Fig. 1e
pH 5.5
	nM	IgA1		IgA1-LC(HSA-WT)2		IgA1-HC(HSA-WT)2
	7	0.266	0.291	3.314	3.377	2.89	2.941
	2.33333	0.257	0.328	3.06	3.534	2.541	2.529
	0.777778	0.312	0.281	2.397	2.369	1.698	1.876
	0.259259	0.288	0.268	1.23	1.345	0.917	1.005
	0.08642	0.297	0.251	0.698	0.699	0.586	0.589
	0.028807	0.278	0.235	0.391	0.458	0.426	0.439
	0.009602	0.249	0.209	0.299	0.3	0.302	0.33
	0.003201	0.248	0.23	0.264	0.287	0.294	0.351
pH 7.4
	nM	IgA1		IgA1-LC(HSA-WT)2		IgA1-HC(HSA-WT)2
	7	0.05	0.045	0.05	0.042	0.051	0.044
	2.33333	0.048	0.043	0.043	0.042	0.059	0.043
	0.777778	0.055	0.042	0.044	0.042	0.053	0.047
	0.259259	0.05	0.042	0.043	0.041	0.047	0.047
	0.08642	0.049	0.041	0.041	0.04	0.05	0.043
	0.028807	0.046	0.044	0.044	0.043	0.07	0.045
	0.009602	0.052	0.045	0.043	0.043	0.052	0.042
	0.003201	0.047	0.043	0.045	0.042	0.05	0.045

## Sheet: Fig. 1g
	IgA1	IgA1-HC(HSA-WT)2	IgA1-LC(HSA-WT)2
Recycling (nM)	0.0332136		0.11934
	0.0238729	0.114134	0.128769
	0.0213838	0.113016	0.124172

## Sheet: Fig. 1i
Day	IgA1					IgA1-HC(HSA-WT)2					IgA1-LC(HSA-WT)2
1	24.315	18.3153	26.4631	21.2752	18.7142	225.213	221.153	212.829	159.126	231.586	252.916	252.428	194.695	204.811	142.488
3	3.80045	4.2889	7.59177	6.19455	5.80175	203.047	162.562	228.111	162.669	200.402	216.755	226.575	203.505	224.17	81.214
7	0.183266	0.143061	0.80508	0.0907844	0	90.479	86.086	86.145	69.4691	96.6119	97.5794	93.3922	94.1303	88.1264	14.5783

## Sheet: Fig. 1j
Day	IgA1					IgA1-HC(HSA-WT)2					IgA1-LC(HSA-WT)2
1	100	100	100	100	100	100	100	100	100	100	100	100	100	100	100
2	47.7197	50.071	58.906	61.3869	45.3903	74.2094	76.2834	81.3983	85.163	73.99	91.7278	91.318		82.0067	69.1132
3	15.6301	23.417	28.6881	29.1163	31.0018	90.1578	73.5066			86.5344	85.7023	89.7584		109.452	56.9972
4	11.2163	9.54804	14.9355	12.0875	7.12753	49.3982	49.1643	57.1039	55.3607	62.0841	83.2502	58.1775	87.0326	73.6414	37.7827
5	5.92492	3.86107	8.46313	7.026	2.99093	42.634	45.5304	47.1188	51.0131	40.4372	51.4203	42.1043	61.707	53.997	35.488
7	0.753716	0.781102	3.04227	0.426716		40.1748	38.9259	40.4762	43.6566	41.7174					19.6683
10						29.751	25.9581	31.2057	35.2183	31.0985	38.5817	36.9976	48.3477	43.0281	10.2313
12						26.0819	22.4168	25.9274	29.0615	25.4078	33.2694	28.9902	43.6454	41.1237	6.32574
16						20.4249	17.7769	19.9737	21.0938	21.669	32.5078	24.0709	38.0703	36.885	2.59642
19						15.5475	12.9077	13.6251	16.975	15.7063	20.3953	15.1903	26.6225	23.9271	1.28515
23						16.1193	12.5209	13.7878	15.5314	16.3244	17.6849	15.4935	25.0342	26.0919	0.716738

## Sheet: Fig. 2b
nM	IgA1	IgA1-HC(HSA-WT)2	IgA1-LC(HSA-WT)2
0	100	100	100
15.625	77.74	80.66	87.59
31.25	67.09	72.63	80
62.5	53.26	61.13	70.56
125	40.06	44.53	57.22
250	23.85	27.01	41.48
500	13.51	15.51	26.67
1000	8.9	7.66	14.81

## Sheet: Fig. 2d
nM	IgA1									IgA1-LC(HSA-WT)2									IgA1-HC(HSA-WT)2
100	43.0494	56.0521	57.6823	65.4716	65.7466	66.126	52.3333	61.8192	48.7952	56.6233	54.4861	56.3666	61.431	57.8267	57.4473	38.374	34.8256	37.7029	41.5476	43.4601	31.0542	35.7077	37.4435	20.38	20.8154	19.8902	9.73328
10	53.4785	50.3594	56.4179	65.9363	65.7846	66.477	54.9056	54.3058	42.4001	49.5892	49.5058	55.1279	51.2536	51.8986	48.6073	32.5889	28.8576	33.8699	38.5568	38.3001	38.8841	30.1021	31.3067	14.4804	20.9069	15.3252	13.3934
1	45.6743	41.3037	44.1533	55.9487	50.9975	46.9	31.6027	31.9077	25.0957	22.5376	22.1782	20.0988	8.24876	7.65121	7.29078	6.99834	6.16464	8.5539	18.1927	20.2593	15.9593	4.55911	2.33014	-1.20775	2.29098	0.715085	1.47761
0.1	5.69699	4.83057	6.37729	4.92902	4.04692	3.9331	4.93442	1.22344	-0.42363	-1.14453	-0.07915	-0.26527	0.689241	-0.42999	-1.33106	-2.45704	-2.2232	-2.54855	-0.0599	-0.44498	0.536967	-1.46385	-1.90015	-1.20775	-3.0569	-2.91456	-2.34521
0.01	-0.52199	-2.62708	-0.90065	3.15533	1.63774	0.214993	1.25394	-1.63351	-3.13824	-1.1702	-2.06871	-3.4229	-1.16033	-0.81887	-1.78634	-3.51442	-4.5718	-3.93127	-0.8814	-2.78111	-1.86976	-2.69689	-2.83917	15.5806	-4.39896	-4.34812	-4.86664
0	-3.89783	-3.40365	-4.63589	-0.01265	-0.84732	-1.86222	-0.14912	-0.25079	-1.25733	-3.89783	-3.40365	-4.63589	-0.01265	-0.84732	-1.86222	-0.14912	-0.25079	-1.25733	-3.89783	-3.40365	-4.63589	-0.01265	-0.84732	-1.86222	-0.14912	-0.25079	-1.25733

## Sheet: Fig. 2e
nM	IgA1									IgA1-LC(HSA-WT)2									IgA1-HC(HSA-WT)2									IgA1 + CD47 block									Her2 IgA1-LC(HSA-WT)2 + CD47 block									Her2 IgA1-HC(HSA-WT)2 + CD47 block
100	10.5754	7.67457	14.062	8.2689	6.81232	8.42853	8.2689	6.81232	8.42853	6.82932	6.27221	7.99155	4.51273	4.53767	3.89917	4.51273	4.53767	3.89917	0.20171	0.259341	-0.87408	0.756555	1.11072	-0.28101	0.756555	1.11072	-0.28101	33.7376	30.814	35.3488	14.3519	13.6258	15.0819	14.3519	13.6258	15.0819	18.3728	17.97	21.3483	9.81782	8.83525	8.27491	9.81782	8.83525	8.27491	-0.2014	1.97501	2.84557	2.29661
10	4.74498	5.78235	4.65853	3.00627	4.3132	3.97399	3.00627	4.3132	3.97399	0.912496	1.99789	3.82288	1.39505	1.28531	0.731614	1.39505	1.28531	0.731614	0	0.653155	-0.13447	0.45227	0.142997	0.651802	0.45227	0.142997	0.651802	19.7436	19.0095	20.6272	6.00986	6.95692	7.00822	6.00986	6.95692	7.00822	6.84757	7.87405	9.94001	5.10227	6.05327	6.29793	5.10227	6.05327	6.29793	-2.22189	-2.15042	-0.70165	3.97369
1	0.172894	-0.70118	0.076842	2.13831	0.97604	0.911192	2.13831	0.97604	0.911192	-1.51763	0.585919	0.259341	0.911192	1.04089	0.462247	0.911192	1.04089	0.462247	0.01921	0.509077	-0.63394	0.487188	0.412364	-0.52044	0.487188	0.412364	-0.52044	1.03298	1.35132	2.03348	2.82933	2.46629	3.26735	2.82933	2.46629	3.26735	-2.62468	-1.46826	-2.54672	1.19566	1.44426	1.06939	1.19566	1.44426	1.06939	-3.77461	-4.20339	-1.86456	-0.17757
0.1	-0.27855	-0.38421	-0.04803	1.16061	0.596931	0.701684	1.16061	0.596931	0.701684	0.009605	-0.06724	1.42157	0.65679	0.786485	-0.03658	0.65679	0.786485	-0.03658	0.691576	0.595524	0.009605	-0.50548	0.317587	-0.75489	-0.50548	0.317587	-0.75489	-2.47526	-3.26136	-3.03398	0.256495	0.232818	0.232818	0.256495	0.232818	0.232818	-2.80659	-3.37831	-3.44977	0.205196	0.185465	0.315686	0.205196	0.185465	0.315686	-3.37181	-4.1904	-3.30684	-0.54456
0.01	-1.38315	-0.47066	-0.79723	0.157962	0.282669	0.547048	0.157962	0.282669	0.547048	-0.97973	0.211315	-0.31697	0.641825	0.028267	0.187892	0.641825	0.028267	0.187892	-0.5475	0.797234	-2.13236	-0.57033	-0.39075	-0.33588	-0.57033	-0.39075	-0.33588	-3.07296	-2.8001	-3.04047	0.339362	-0.29201	0.260441	0.339362	-0.29201	0.260441	-3.63168	-3.3978	-3.59919	-0.34331	-0.1539	-0.00789	-0.34331	-0.1539	-0.00789	-3.51474	-4.44377	-3.06646	-0.56429
0	-0.94131	-0.74921	-0.09605	1.22545	0.83138	1.12569	1.22545	0.83138	1.12569	-0.94131	-0.74921	-0.09605	1.22545	0.83138	1.12569	1.22545	0.83138	1.12569	-0.94131	-0.74921	-0.09605	1.22545	0.83138	1.12569	1.22545	0.83138	1.12569	-3.53423	-2.32583	-3.26136	0.852351	-0.03551	1.14831	0.852351	-0.03551	1.14831	-3.53423	-2.32583	-3.26136	0.852351	-0.03551	1.14831	0.852351	-0.03551	1.14831	-3.53423	-2.32583	-3.26136	0.852351
[truncated: 5 more columns]

## Sheet: Fig. 3b
nM	IgA1		IgA1-LC(DIII)2		IgA1-HC(DIII)2
7	4.124	4.13	3.713	3.886	3.572	3.761
2.33333	3.869	3.899	3.413	3.33	3.213	3.3
0.777778	2.649	2.732	2.177	1.846	1.538	1.695
0.259259	1.238	1.288	0.991	0.923	0.768	0.8
0.08642	0.504	0.547	0.411	0.379	0.338	0.351
0.028807	0.227	0.247	0.204	0.24	0.227	0.242
0.009602	0.136	0.145	0.132	0.162	0.159	0.134
0.003201	0.11	0.125	0.106	0.125	0.142	0.141

## Sheet: Fig. 3c
pH 5.5
nM	IgA1		IgA1-LC(HSA-WT)2		IgA1-HC(HSA-WT)2		IgA1-LC(DIII-WT)2		IgA1-HC(DIII-WT)2
7	0.266	0.291	3.314	3.377	2.89	2.941	1.581	1.63	0.8	0.816
2.33333	0.257	0.328	3.06	3.534	2.541	2.529	1.38	1.296	0.692	0.754
0.777778	0.312	0.281	2.397	2.369	1.698	1.876	0.903	0.913	0.741	0.6
0.259259	0.288	0.268	1.23	1.345	0.917	1.005	0.704	0.61	0.558	0.588
0.08642	0.297	0.251	0.698	0.699	0.586	0.589	0.444	0.487	0.441	0.453
0.028807	0.278	0.235	0.391	0.458	0.426	0.439	0.453	0.394	0.394	0.407
0.009602	0.249	0.209	0.299	0.3	0.302	0.33	0.356	0.384	0.402	0.395
0.003201	0.248	0.23	0.264	0.287	0.294	0.351	0.342	0.347	0.388	0.386
pH 7.4
nM	IgA1		IgA1-LC(HSA-WT)2		IgA1-HC(HSA-WT)2		IgA1-LC(DIII-WT)2		IgA1-HC(DIII-WT)2
7	0.05	0.045	0.05	0.042	0.051	0.044	0.046	0.052	0.053	0.059
2.33333	0.048	0.043	0.043	0.042	0.059	0.043	0.046	0.047	0.051	0.056
0.777778	0.055	0.042	0.044	0.042	0.053	0.047	0.046	0.045	0.05	0.053
0.259259	0.05	0.042	0.043	0.041	0.047	0.047	0.045	0.045	0.05	0.055
0.08642	0.049	0.041	0.041	0.04	0.05	0.043	0.053	0.044	0.05	0.056
0.028807	0.046	0.044	0.044	0.043	0.07	0.045	0.046	0.047	0.053	0.057
0.009602	0.052	0.045	0.043	0.043	0.052	0.042	0.049	0.046	0.051	0.055
0.003201	0.047	0.043	0.045	0.042	0.05	0.045	0.052	0.063	0.057	0.055

[truncated: 33 more sheets: Fig. 3d, Fig. 3e, Fig. 3f, Fig. 4b, Fig. 4c, Fig. 4d, Fig. 4e, Fig. 4f, Fig. 5a, Fig. 5b, Fig. 5c, Fig. 5e, Fig. 5f, Fig. 6b, Fig. 6c, Fig. 6d, Fig. 6e, Fig. 6f, Fig. 6g, Fig. 6h …]
